# Supplementary material for: Defining variant-resistant epitopes targeted by SARS-CoV-2 antibodies: A global consortium study
Source: Science. 2021 Sep 23;374(6566):472–8. doi: 10.1126/science.abh2315 (PMC9302186; doi:10.1126/science.abh2315)
Supplement: Supplementary file 3 — Tables S1 to S4 [file science.abh2315_tables_s1_to_s4.zip]

Archive with 5 entries (5 files):
- science.abh2315_table_captions.pdf
- science.abh2315_table_s3.pdf
- science.abh2315_table_s1.xlsx
- science.abh2315_table_s2.xlsx
- science.abh2315_table_s4.xlsx
