# Supplementary material for: Defining variant-resistant epitopes targeted by SARS-CoV-2 antibodies: A global consortium study
Source: Science. 2021 Sep 23;374(6566):472–8. doi: 10.1126/science.abh2315 (PMC9302186; doi:10.1126/science.abh2315)
Supplement: Supplementary file 3 — Tables S1 to S4 [file science.abh2315_tables_s1_to_s4.zip › science.abh2315_table_s1.xlsx]

## Sheet: Table_S1
Please drag the horizontal axis to see more columns
												Kinetic Binding Constants (M)
									ACE2 Blocking			D614-HexaPro Spike						RBD						NTD
		Community	Cluster.Bin	G614 IC50 (µg/mL)	Species origin	Format	Heavy chain germline	Light chain germline	Response	Percent Block	StdDev (%)	ka mean (1/Ms)	ka StdDev (1/Ms)	kd mean (1/s)	kd StdDev (1/s)	KD mean (M)	KD StdDev (M)	ka mean (1/Ms)	ka StdDev (1/Ms)	kd mean (1/s)	kd StdDev (1/s)	KD mean (M)	KD StdDev (M)	ka mean (1/Ms)	ka StdDev (1/Ms)	kd mean (1/s)	kd StdDev (1/s)	KD mean (M)	KD StdDev (M)
	CoVIC-069	RBD-1		1.49094	Human ACE2	IgG1	N/A	N/A	0.105	74.0677	9.66362	114297	7328.78	0.000155524	6.97049e-06	1.36208e-09	4.37082e-11	299260	3822.72	0.00799424	5.00093e-05	2.67333e-08	3.51188e-10	n.b.	n.b.	n.b.	n.b.	n.b.	n.b.
	CoVIC-259	RBD-1		0.00659008	Human	IgG1	IGHV3-30-3	Kappa	-0.02495	100	0	527258	38555.3	1.77302e-05	1.04594e-06	3.37831e-11	3.70075e-12	1.40373e+06	71523.8	0.0029335	0.000258951	2.09848e-09	2.77137e-10	2672.39	130.408	0.00293312	0.000289663	1.10271e-06	1.62496e-07
	CoVIC-186	RBD-1		0.0656136	Human	IgG1	IGHV1-46	Kappa	0.00416187	98.9644	0.919208	61692.9	2510.21	2.10618e-05	3.59994e-06	3.42628e-10	6.76908e-11	204709	9976.93	0.0012482	2.70192e-05	6.10375e-09	2.08284e-10	w.b.	w.b.	w.b.	w.b.	w.b.	w.b.
	CoVIC-199	RBD-1/NTD-1		0.0334074	Human	Bi-specific	IGHV1-46 /IGHV3-30	Kappa/Lambda	0.00364467	99.0119	0.913685	72585.5	6436.42	1.65373e-05	1.46376e-06	2.29563e-10	3.49964e-11	218414	24478.3	0.00180368	1.05739e-05	8.3335e-09	1.01212e-09	887.435	58.0005	0.000317222	1.22432e-05	3.5883e-07	3.30779e-08
	CoVIC-150	RBD-2	a	0.849353	Human; derived from humanized mice	IgG1	IGHV3-53	Kappa	-0.0380633	100	0	118573	4768.64	0.000248438	1.07933e-05	2.09539e-09	4.46679e-11	141747	2521.6	0.0199362	0.000148226	1.40682e-07	3.13041e-09	w.b.	w.b.	w.b.	w.b.	w.b.	w.b.
	CoVIC-249	RBD-2	a	0.00845037	Human	IgG1	IGHV3-30-3	Lambda	-0.0304267	100	0	550865	38706.9	3.96928e-05	5.51276e-06	7.18967e-11	6.06005e-12	1.26155e+06	105496	0.0123182	0.00021802	9.81437e-09	9.02695e-10	w.b.	w.b.	w.b.	w.b.	w.b.	w.b.
	CoVIC-159	RBD-2	a	0.0596652	Human; derived from humanized mice	IgG1	IGHV3-53	Kappa	-0.0136133	100	0	157156	1984.15	2.60577e-05	2.42966e-06	1.6585e-10	1.60974e-11	356541	4228.38	0.00886046	0.000172372	2.4853e-08	5.33302e-10	w.b.	w.b.	w.b.	w.b.	w.b.	w.b.
	CoVIC-252	RBD-2	a	0.070982	Human	IgG1	IGHV3-53	Kappa	-0.007721	100	0	76126.1	5998.44	3.06693e-05	2.17292e-06	4.06132e-10	6.23924e-11	219943	4019.05	0.00332074	8.16071e-05	1.51046e-08	5.93139e-10	w.b.	w.b.	w.b.	w.b.	w.b.	w.b.
	CoVIC-042	RBD-2	a	0.0625553	Human	IgG1	IGHV3-53*01	Lambda	0.00456667	98.8014	0.498918	66981.3	1331.05	3.24412e-05	3.04544e-06	4.84351e-10	4.4253e-11	231914	2200.25	0.00254801	9.08369e-05	1.09866e-08	3.65071e-10	w.b.	w.b.	w.b.	w.b.	w.b.	w.b.
	CoVIC-049	RBD-2	a	0.129756	Human	IgG4	IGHV4-39	Lambda	-0.0461033	100	0	915262	38508.8	0.000311704	1.12698e-05	3.40645e-10	5.27358e-12	239581	331.193	0.035413	0.000654514	1.47667e-07	3.05505e-09	n.b.	n.b.	n.b.	n.b.	n.b.	n.b.
	CoVIC-073	RBD-2	a	1.30004	Human	stablilized di-body	IGHV3-23	Lambda	-0.008711	100	0	52294	3212.96	0.000149563	2.41751e-05	2.84918e-09	2.90711e-10	126719	11410.2	0.00313574	9.16574e-05	2.49082e-08	2.73335e-09	n.b.	n.b.	n.b.	n.b.	n.b.	n.b.
	CoVIC-045	RBD-2	b.1	0.00986767	Human	IgG4	IGHV2-70D	Lambda	-0.0285067	100	0	216377	8117.13	3.67544e-05	4.4933e-06	1.69798e-10	1.91336e-11	369077	33548.5	0.0133957	0.00115117	3.66595e-08	6.07774e-09	n.b.	n.b.	n.b.	n.b.	n.b.	n.b.
	CoVIC-043	RBD-2	b.1	0.0135992	Human	IgG-ScFv Bi specific	IGHV2-70D and IGHV3-23	Lambda	-0.0139453	100	0	147319	6234.34	2.85318e-05	1.29563e-06	1.93687e-10	4.1642e-12	361660	9756.66	0.00820562	0.00048037	2.26851e-08	1.07495e-09	w.b.	w.b.	w.b.	w.b.	w.b.	w.b.
	CoVIC-010	RBD-2	b.1	0.00123704	Human	IgG1	IGHV2-70*12	Kappa	-0.0127587	100	0	544890	16569.7	1e-05	0	1.83635e-11	5.53961e-13	1.56052e+06	68517.1	0.000318397	1.6786e-05	2.04017e-10	5.11281e-12	3089.29	264.883	0.000263506	2.91405e-05	8.55224e-08	9.72921e-09
	CoVIC-090	RBD-2	b.1	0.286609	Human	IgG1	IGHV1-46*01	Lambda	-0.04934	100	0	610168	1521.23	0.000178594	1.63824e-06	2.92703e-10	3.39846e-12	240411	10303	0.0263151	0.00101905	1.09667e-07	9.07377e-09	n.b.	n.b.	n.b.	n.b.	n.b.	n.b.
	CoVIC-040	RBD-2	b.2	0.190924	Human	IgG1	IGHV1-69	Kappa	-0.0608133	100	0	364136	9008.12	2.60372e-05	1.03476e-06	7.15015e-11	2.06112e-12	422521	12043.9	0.00709117	0.000223117	1.6785e-08	3.83111e-10	w.b.	w.b.	w.b.	w.b.	w.b.	w.b.
	CoVIC-148	RBD-2	b.2	0.00751345	Human; derived from humanized mice	IgG1	IGHV1-8	Kappa	-0.00825067	100	0	468033	4848.04	1.39319e-05	7.9133e-07	2.97784e-11	1.95659e-12	797798	18711.6	0.00147841	9.40097e-06	1.85397e-09	5.46385e-11	974.676	28.7725	0.00132303	4.18888e-05	1.35735e-06	4.11877e-09
	CoVIC-004	RBD-2	b.2	0.465208	Human	IgG1	IGHV1-46	Kappa	-0.0535967	100	0	573032	10850.3	0.000139013	3.48548e-06	2.42639e-10	7.00366e-12	234029	10977.1	0.0258785	0.000415052	1.10784e-07	6.64021e-09	n.b.	n.b.	n.b.	n.b.	n.b.	n.b.
	CoVIC-140	RBD-2	b.2	0.186348	Human	IgG1	IGHV1-2	Lambda	-0.0863267	100	0	849938	24334.4	0.000114643	4.13326e-07	1.34965e-10	4.27666e-12	152294	3636.7	0.0289402	0.000262559	1.90126e-07	6.1547e-09	w.b.	w.b.	w.b.	w.b.	w.b.	w.b.
	CoVIC-032	RBD-2	b.2	0.010511	Human	IgG1	IGHV3-23	Kappa	-0.005952	100	0	278056	12118	1.5991e-05	4.58623e-07	5.75748e-11	2.71908e-12	778514	11216.2	0.00137174	9.61105e-05	1.76126e-09	1.0309e-10	538.153	59.1832	0.00104664	4.31465e-06	1.9611e-06	2.21376e-07
	CoVIC-147	RBD-2	b.3	0.00460006	Human; derived from humanized mice	IgG1	IGHV3-53	Kappa	-0.0273	100	0	955982	54357.9	1.83839e-05	9.24567e-07	1.92745e-11	1.53475e-12	1.12433e+06	42061	0.00259174	0.000194516	2.30309e-09	8.95561e-11	1375.51	47.1948	0.0022704	0.00012519	1.64981e-06	3.42175e-08
	CoVIC-002	RBD-2	b.3	0.0824562	Human	IgG1	IGHV1-46	Kappa	-0.0172633	100	0	309377	9126.9	3.8449e-05	1.65201e-06	1.24261e-10	2.88887e-12	101389	2917.45	0.012465	0.000162238	1.23036e-07	4.98372e-09	n.b.	n.b.	n.b.	n.b.	n.b.	n.b.
	CoVIC-074	RBD-3		0.720536	Chimeric; mouse variable/human constant domains	IgG1	IGHV1-5*01	Kappa	0.0152667	96.2295	0.286249	42772.7	2240.37	2.3539e-05	1.39298e-06	5.52238e-10	5.91372e-11	70062.5	2222.55	0.00239482	5.42982e-05	3.42333e-08	1.50111e-09	n.b.	n.b.	n.b.	n.b.	n.b.	n.b.
	CoVIC-081	RBD-3		1.1067	Chimeric; mouse variable/human constant domains	IgG1	IGHV1-5*01	Kappa	0.0532667	86.8445	5.50799	28694.1	823.859	4.20522e-05	1.83537e-06	1.46744e-09	1.04437e-10	62986.1	2091.86	0.00622325	0.000364501	9.88333e-08	5.25198e-09	n.b.	n.b.	n.b.	n.b.	n.b.	n.b.
	CoVIC-080	RBD-3		0.832246	Chimeric; mouse variable/human constant domains	IgG1	IGHV1-5*01	Kappa	0.0254	93.7268	0.428485	34318.7	1815.25	7.47791e-05	4.9616e-06	2.17982e-09	1.11848e-10	61152.8	4795.39	0.00633073	0.000389976	1.03567e-07	7.7436e-09	n.b.	n.b.	n.b.	n.b.	n.b.	n.b.
	CoVIC-215	RBD-4	a	0.00559026	Human	IgG1	IGHV1-69	Kappa	0.02	96.0754	2.06025	743933	8729.28	2.41098e-05	4.32404e-06	3.24039e-11	5.72259e-12	995375	9990.88	0.000900727	6.25499e-05	9.05009e-10	6.39294e-11	2811.62	144.706	0.0017316	0.000257029	6.18779e-07	1.10357e-07
	CoVIC-094	RBD-4	a	0.017745	Human CDRs with llama framework	VHH-Fc fusion	IGHV3-23	N/A	0.00733333	97.9744	1.07418	95903.9	3442.32	1e-05	0	1.04362e-10	3.8027e-12	133506	2083.06	0.000751001	2.48064e-05	5.62333e-09	1.11505e-10	n.b.	n.b.	n.b.	n.b.	n.b.	n.b.
	CoVIC-031	RBD-4	a	8.58675	Human	IgG1	IGHV1-2	Kappa	0.00147733	99.0376	0.837157	516255	7537.81	7.35048e-05	4.08169e-06	1.42448e-10	9.35039e-12	301657	23368.6	0.0210243	0.00150956	7.02162e-08	1.00869e-08	n.b.	n.b.	n.b.	n.b.	n.b.	n.b.
	CoVIC-268	RBD-4	a	0.00705524	Human	IgG1	IGHV3-15	Kappa	-0.008564	100	0	271615	27891.9	1e-05	0	3.70686e-11	3.68328e-12	372190	9255.98	0.000849813	3.35949e-05	2.28569e-09	1.45744e-10	506.347	22.5258	0.000960043	2.97366e-05	1.90034e-06	1.46029e-07
	CoVIC-091	RBD-4	b	0.617237	Human	IgG1	IGHV1-46*01	Kappa	0.283533	21.6831	1.66014	41352.9	3800.82	1e-05	0	2.43132e-10	2.14024e-11	455369	8797.1	0.00213445	4.05901e-05	4.69e-09	9.16515e-11	406.007	48.7959	0.00179553	2.64001e-05	4.45868e-06	4.52735e-07
	CoVIC-251	RBD-5	a	0.0915744	Human	IgG1	IGHV3-7	Lambda	0.1172	3.93443	2.35147	61249.1	4668.41	1e-05	0	1.63876e-10	1.1976e-11	540484	8511.18	9.23785e-05	1.16922e-06	1.70964e-10	4.56877e-12	856.752	31.0191	5.47311e-05	1.80474e-05	6.4444e-08	2.382e-08
	CoVIC-134	RBD-5	a	0.0344256	Human	IgG	IGHV3-33	Lambda	0.140633	63.4845	5.05947	69774.8	4360.39	4.68374e-05	3.27914e-06	6.74575e-10	8.59437e-11	77197.8	1078.12	0.00694538	0.000585388	9.00411e-08	8.62875e-09	w.b.	w.b.	w.b.	w.b.	w.b.	w.b.
	CoVIC-096	RBD-5	b	0.0228104	Human	IgG1	IGHV1-69	Kappa	0.199767	44.8209	2.57555	219674	4052.2	1.68009e-05	1.38759e-06	7.64709e-11	5.98782e-12	118305	1074.49	0.0109137	0.000484156	9.22333e-08	3.95264e-09	n.b.	n.b.	n.b.	n.b.	n.b.	n.b.
	CoVIC-170	RBD-5	c	2.63363	Human; derived from humanized mice	IgG1	IGHV5-51	Kappa	0.334967	17.4417	3.11607	27834.4	738.903	1e-05	0	3.59437e-10	9.59394e-12	675656	48068.8	0.000782746	2.97498e-05	1.1616e-09	7.80245e-11	1044.02	57.301	0.000688443	3.69711e-05	6.59684e-07	2.17879e-08
	CoVIC-166	RBD-5	c	3.22237	Human; derived from humanized mice	IgG1	IGHV3-30	Kappa	0.275033	32.2133	2.82636	57092.8	3104.14	1e-05	0	1.75508e-10	9.78552e-12	1.27162e+06	60635.8	0.00105116	7.78224e-05	8.25927e-10	2.25721e-11	1760.06	16.9439	0.000836468	7.55552e-05	4.75123e-07	4.0332e-08
	CoVIC-023	RBD-5	c	>50	Human	IgG1	IGHV3-23	Kappa	0.287533	36.3042	0.594964	30724.7	861.747	1.1418e-05	1.12313e-06	3.72137e-10	4.30441e-11	238987	28580.6	0.0167697	0.00134827	7.12674e-08	1.39088e-08	n.b.	n.b.	n.b.	n.b.	n.b.	n.b.
	CoVIC-250	RBD-6	a	0.868615	Human	IgG1	IGHV3-13	Lambda	0.116067	7.45902	6.48163	66987	16011.4	1.41249e-05	4.31104e-06	2.18713e-10	7.3372e-11	1.75952e+06	191747	0.000725663	5.43581e-05	4.13567e-10	1.72259e-11	2261.21	145.927	0.000722721	1.4979e-05	3.20804e-07	2.77204e-08
	CoVIC-028	RBD-6	b	0.33886	Human	IgG1	IGHV1-46	Kappa	-0.0101883	100	0	30822.6	5075.41	1e-05	0	3.30095e-10	5.17026e-11	593930	2826.35	0.00732233	0.0005107	1.23287e-08	8.60846e-10	w.b.	w.b.	w.b.	w.b.	w.b.	w.b.
	CoVIC-038	RBD-6	b	0.729632	Human	IgG1	IGHV3-74	N/A	0.00276667	99.2738	0.348532	85930.9	8881.6	9.29348e-05	5.70262e-06	1.08536e-09	6.3895e-11	461493	101697	0.00311555	0.000109021	7.05076e-09	2.04026e-09	w.b.	w.b.	w.b.	w.b.	w.b.	w.b.
	CoVIC-063	RBD-7	a	0.00206809	Llama	Multivalent (VHH)	IGHV3-03	N/A	-0.000602667	99.8436	0.270923	60702.7	2477.81	2.74796e-05	5.00603e-06	4.52103e-10	7.56773e-11	136080	5454.09	0.0251091	0.00102739	1.84517e-07	1.75024e-09	w.b.	w.b.	w.b.	w.b.	w.b.	w.b.
	CoVIC-083	RBD-7	a	0.402147	Llama	VHH-Fc fusion	IGHV3-32	N/A	0.00793333	98.0407	0.233431	152603	3304.19	5.69495e-05	1.02309e-06	3.73246e-10	6.84218e-12	306871	10997.4	0.02741	0.000396255	8.94e-08	4.30349e-09	w.b.	w.b.	w.b.	w.b.	w.b.	w.b.
	CR3022	RBD-7	b	>50	Human	IgG	IGHV5-51	Kappa	n.d.	n.d.	n.d.	14025.3	1088.64	1e-05	0	7.16009e-10	5.81736e-11	476724	4014.22	0.0164671	0.000296158	3.45405e-08	3.30853e-10	n.b.	n.b.	n.b.	n.b.	n.b.	n.b.
	CoVIC-021	RBD-7	c	>50	Human	IgG1	IGHV3-23	Kappa	0.399133	11.5821	4.21534	19932.2	580.82	1e-05	0	5.01985e-10	1.46647e-11	294185	44284.2	6.0734e-05	5.38186e-06	2.07798e-10	1.34861e-11	n.b.	n.b.	n.b.	n.b.	n.b.	n.b.
	CoVIC-246	NTD-1		0.0140289	Human	IgG1	IGHV1-69	Kappa	0.113867	1.9693	2.83042	20938.5	345.954	1e-05	0	4.77674e-10	7.82117e-12	n.b.	n.b.	n.b.	n.b.	n.b.	n.b.	2841.68	110.561	2.22072e-05	1.37763e-06	7.83292e-09	7.61785e-10
	CoVIC-247	NTD-1		0.0131017	Human	IgG1	IGHV1-69	Kappa	0.1168	5.81967	5.39553	6534.65	445.779	6.6616e-05	1.30114e-05	1.03139e-08	2.65725e-09	n.b.	n.b.	n.b.	n.b.	n.b.	n.b.	1855.27	19.6072	0.000596776	1.55763e-05	3.21661e-07	7.41626e-09
	CoVIC-245	NTD-2		0.00372576	Human	IgG1	IGHV1-2	Kappa	0.121667	0.781929	1.35434	31237.1	2062.16	1e-05	0	3.21095e-10	2.1888e-11	n.b.	n.b.	n.b.	n.b.	n.b.	n.b.	8774.98	162.859	9.32894e-05	2.29704e-06	1.0637e-08	4.63021e-10
	CoVIC-020	NTD-3		0.0388466	Human	IgG1	IGHV3-23	Lambda	0.330933	8.95919	1.4558	410636	11337.1	0.000311485	9.58165e-06	7.59324e-10	4.30788e-11	w.b.	w.b.	w.b.	w.b.	w.b.	w.b.	146086	8281.5	0.0118163	0.00156948	8.14521e-08	1.50217e-08
