# Supplementary material for: Defining variant-resistant epitopes targeted by SARS-CoV-2 antibodies: A global consortium study
Source: Science. 2021 Sep 23;374(6566):472–8. doi: 10.1126/science.abh2315 (PMC9302186; doi:10.1126/science.abh2315)
Supplement: Supplementary file 3 — Tables S1 to S4 [file science.abh2315_tables_s1_to_s4.zip › science.abh2315_table_s4.xlsx]

## Sheet: Table_S4
			IC50 (ug/mL)	Δ69-70	Δ144	Δ242-244	A222V	G261D	V367F	K417N	N439K	Y453F	S477N	T478K	E484K	F486L	N501T	N501Y	A570D		B.1.17	B.1.351	P.1	B.1.429	B.1.617.2	4xM	5xM
	ACE2-Fc	CoVIC-069	1.49094	1.52009	-1.03057	1.18454	1.61222	-1.3015	5.20632	-2.86928	1.92534	3.27029	2.89233	1.63113	1.68752	-6.5386	3.8907	6.8275	2.4386		7.51398	12.1609	11.3257	2.87591	6.63687	7.13465	11.3072
	1	CoVIC-259	0.00659008						1.31199	-7.46609	-2.38289	1.39451	-1.69892	-1.68322	-1.8315	-2.16819	-3.77253	-59.7713	3.25873		-133.939	NN	NN	4.57765	2.06018	-6.47432	-1.68371
		CoVIC-186	0.0656136						1.4487	-381.019	1.08156	-1.17944	1.52169	-2.13018	NN	1.0838	-1.00479	-1.5784	1.78373		-1.02632	NN	NN	1.28884	-1.99513	1.21033	3.26732
		CoVIC-199	0.0334074						-1.03929	-1.46568	-1.00193	-1.09675	1.11805	-1.11208	-3.52158	-1.06654	-1.18761	-1.11965	-1.03525		-4.06598	NN	NN	-53.3826	-115.607	-1.07015	1.13193
	2a	CoVIC-150	0.849353						3.61965	-1.49358	-3.05853	-2.07829	-1.14134	1.79578	-1.41189	-5.23898	-8.67056	-7.32696	3.11118		-7.56562	-2.64859	-4.67757	5.08962	4.58512	-66.6354	2.17974
		CoVIC-249	0.00845037	-1.04196	-1.3765	1.27413	1.26855	-1.08152	1.61959	-9.26037	-1.19256	-1.2789	-1.13038	-1.1067	-2.70384	-1.13253	-1.23731	-1.14237	2.18378		-1.65355	NN	NN	1.26231	1.55741	-47.1062	-1.37416
		CoVIC-159	0.0596652						3.04642	NN	-1.71419	-27.6668	-1.32391	1.56347	-2.30337	-10.5399	NN	-33.6037	3.21728		NN	NN	NN	2.41319	3.33123	NN	NN
		CoVIC-252	0.070982	-1.10162	-1.3544	1.06684	1.31494	-1.1827	2.47287	-291.947	1.42636	-2.1248	-1.47596	1.73372	-2.73651	-3.14111	-2.06977	-2.15348	2.65917		-1.82058	NN	NN	2.30834	2.59585	-24.2482	-2.37521
		CoVIC-042	0.0625553	-1.0068	1.13665	1.06012	1.46355	-1.67316	3.92278	-15.012	-1.76518	-7.10081	-1.04173	-2.8292	-1.1531	-7.42303	-1.40965	1.20222	2.81612		1.49898	-4.16237	-3.63284	-1.12379	1.78586	-13.4598	-4.80196
		CoVIC-049	0.129756	1.19496	1.1353	1.16437	1.4859	-1.82744	2.71904	NN	-1.3417	-3.49109	-3.39369	1.27962	-34.3689	NN	-2.34286	-1.34612	3.08013		-2.23495	NN	NN	1.88068	3.599	NN	NN
		CoVIC-073	1.30004	1.13159	-1.1885	-1.03611	1.22971	-1.56158	4.12721	NN	-15.0163	-38.4604	-1.30769	1.49917	-4.79966	1.18724	6.0787	1.49819	3.04702		1.0737	NN	NN	1.95131	4.36941	-34.6888	-6.90324
	2b.1	CoVIC-045	0.00986767						1.73479	NN	-1.39536	-1.7644	-1.31455	-1.89208	NN	-4.85594	-1.54791	-1.1233	2.62242		-1.34673	NN	NN	1.23346	-1.69466	-8.95761	-1.35969
		CoVIC-043	0.0135992						1.64173	NN	-1.21979	-1.60408	-1.22904	-1.52126	NN	-3.00761	-1.46527	-1.1713	2.6308		-1.83834	NN	NN	-1.52878	1.2329	-11.4241	1.09754
		CoVIC-010	0.00123704	1.23704	2.23762	1.59327	2.21525	-1.50795	-1.50795	1.23704	-1.69425	-2.24004	1.23704	-1.70384	-4.87047	-7.46083	-1.65594	-2.09337	1.23704		-5.15122	-829.566	-851.66	-28.2292	-112.776	-477.066	-81.1491
		CoVIC-090	0.286609						1.48071	2.70243	-6.31221	-3.12174	-1.15809	-1.84584	-24.9143	1.32628	1.25458	NN	2.14273		NN	NN	NN	-9.02757	-9.56864	1.05928	4.26961
	2b.2	CoVIC-040	0.190924	-1.04471	-1.01653	-1.03062	1.11163	-1.72399	3.12947	2.1355	-2.13935	-1.43276	-1.22036	-1.14983	NN	-14.2541	-1.14808	-1.48471	1.30723		-1.40798	NN	NN	1.53897	1.60569	-8.10984	-3.63739
		CoVIC-148	0.00751345								1.96998		1.96796	2.08541							2.20649	NN	NN	3.933	2.14288	-22.256	-3.7287
		CoVIC-004	0.465208	1.2597	1.31835	1.28836	1.3592	-1.31048	3.18067	1.86484	-1.19247	-1.14554	-1.36713	-1.69034	NN	NN	-1.12719	1.26726	2.80162		1.31158	NN	NN	-1.75357	-1.58708	NN	NN
		CoVIC-140	0.186348						-1.24321	1.29802	-1.77395	73.5539	-1.23934	-1.11435	NN	-4.93543	-2.4563	1.68575	1.29629		1.43286	NN	NN	-1.24679	-2.40572	1.26294	5.61969
		CoVIC-032	0.010511						1.18669	3.95312	-1.98057	-1.38392	-1.11889	-1.021	-30.2158	-1.12259	-4.02727	-6.56116	1.80695		-11.9524	-1045.96	-1045.96	-1045.96	NN	-7.31171	-1.34443
	2b.3	CoVIC-147	0.00460006						2.27045	2.14578	1.76183	-1.22576	-1.59803	2.87213	-2130.71	-2047.12	1.27206	1.12989	2.75808		1.15688	NN	NN	1.35206	4.48239	NN	-601.994
		CoVIC-002	0.0824562						2.98785	3.80753	1.23146	-1.60117	NN	NN	-1.06137	NN	-1.52535	1.14742	2.84859		1.59881	5.27145	8.82301	3.00457	NN	NN	NN
	3a	CoVIC-074	0.720536						1.60116	15.1423	-34.6964	-2.06368	-1.48602	-1.45379	-5.83151	1.5961	NN	-5.41264	4.32006		-5.69362	-9.14597	-7.38973	1.58095	1.25297	NN	NN
		CoVIC-081	1.1067	1.242	-1.01362	1.09964	1.14732	-1.58859	1.81364	6.15254	1.73411	-2.17619	1.01033	-1.8272	-3.53251	1.41454	-7.63329	-1.23912	2.31873		1.02403	1.19343	2.48961	1.668	1.32991	-9.76743	-5.60986
		CoVIC-080	0.832246	1.90705	1.00551	1.31675	1.22439	-1.32781	2.46493	15.3777	-2.94679	-3.08395	1.17156	-1.76575	-4.23784	1.3797	-18.5041	-2.28507	2.56616		-1.80402	-1.08879	-1.20398	1.15836	1.81216	-20.667	-12.5676
	4a	CoVIC-215	0.00559026						-1.09698	2.5582	-1.33654	-1.11781	1.13773	-1.18823	NN	-1.14153	-1.80014	1.11188	1.28009		1.78689	NN	NN	NN	NN	-1.92465	1.24004
		CoVIC-094	0.017745	1.62807	1.7138	1.66984	1.55496	-2.22065	1.18599	5.11731	-2.17955	-2.54985	1.62882	-1.95042	-1.15702	-1.66786	-1.81301	1.48426	3.3443		1.46412	3.29549	6.39285	NN	NN	1.24387	1.69864
		CoVIC-031	8.58675						-1.77614	2.08488	NN	-5.82292	2.01357	-5.66566	NN	1.60983	-5.82292	-5.82292	-1.74185		-5.82292	NN	NN	2.33336	-2.8042	-3.92272	1.93494
	4b	CoVIC-268	0.00705524						-1.50689	1.73702	-1.59312	-1.3665	-1.11193	-1.09835	-1.46922	-1.43159	-1.34138	1.03427	-1.23212		1.4067	1.02813	1.35224	-1.10659	-1.69724	-1.28395	1.28707
		CoVIC-091	0.617237	-1.03706	-1.0656	-1.05133	-1.46767	1.12463	3.40407	3.48009	-5.63718	-2.69052	1.18535	-1.87792	-50.1602	2.46369	2.3075	-3.93497	1.83049		-1.20889	NN	-7.93499	NN	NN	2.77033	1.51994
	5a	CoVIC-251	0.0915744	-1.40652	1.03966	1.01057	1.06229	-1.12158	-1.1731	1.34282	1.02439	1.09669	-1.22631	-1.65827	1.1759	1.17099	-1.09762	-1.22478	1.65172		1.33697	1.44432	2.29378	1.62679	-1.13482	1.02595	-1.0463
		CoVIC-134	0.0344256						-1.24623	1.23223	-4.0174	1.30287	-1.07766	-1.28504	1.59303	1.0432	-1.0739	1.09538	-1.22175		1.04478	1.00745	-1.01474	1.58345	1.06329	-1.03939	1.4781
	5b	CoVIC-096	0.0228104	-1.62417	2.42205	-1.01852	1.17338	-2.05393	-7.4097	1.39514	-3.28797	-4.60882	-2.06046	-1.76314	-2.87575	-1.84127	-1.29683	-1.84455	-1.5503		-2.77874	-1.8612	-2.27416	1.84056	-1.83091	-8.36163	-19.092
	5c	CoVIC-170	2.63363						1.24181	1.36209	-1.04926	-1.21455	-1.24711	-1.34932	-1.14513	-1.34713	-1.03554	1.03689	1.42482		1.61247	-2.15009	3.3664	1.81836	-1.58312	-1.39683	1.76276
		CoVIC-166	3.22237						1.49485	1.1782	1.19614	-1.29368	-1.3407	-1.27264	-1.26926	-1.72163	1.15266	1.11657	1.8104		1.25136	-2.22495	2.67107	2.37083	-1.44634	-1.23138	1.55701
		CoVIC-023	>50	n/a	n/a	n/a	n/a	n/a	n/a	n/a	n/a	n/a	n/a		n/a	n/a	n/a	n/a	n/a		n/a	n/a	n/a	n/a		n/a	n/a
	6a	CoVIC-250	0.868615	-1.05923	-1.09291	-1.07281	1.67201	1.93769	1.71388	-1.15307	3.00879	2.57845	-1.36074	-1.47024	-1.10268	2.21448	2.0047	-1.13885	2.07083		1.11066	1.03501	1.91265	1.48659	-1.00847	1.10023	2.63819
	6b	CoVIC-028	0.729632						-1.94993	2.17768	1.33059	-1.0836	-1.01218	-1.01417	-1.48491	1.03161	-1.28932	-1.23219	4.63026		1.01625	1.37798	2.3025	1.87349	1.43	0	-1.24107
		CoVIC-038	0.33886	2.26463	1.98543	2.11586	2.08215	-1.02708	-21.737	1.91414	-38.9541	-2.57399	1.22332	2.43655	1.1426	1.70281	-2.93776	1.13276	3.20264		-2.62897	1.86026	1.716	8.20706	5.20515	-1.84784	-66.3638
	7a	CoVIC-063	0.00206809	-1.21699	1.49717	1.06106	1.9895	-1.66159	1.10866	-1.37784	2.63689	-1.76797	-1.16352	-1.94922	1.71742	1.2911	-1.13736	-1.17351	2.46629		-2.46329	-1.26204	2.69598	1.00794	-1.05594	-1.01343	1.57093
		CoVIC-083	0.402147	1.52209	-1.17252	1.09319	1.30726	-1.74876	3.43894	1.45211	8.12051	-2.1826	-1.02308	1.0004	1.01379	1.0553	-1.01073	-1.5468	3.11274		-1.99733	1.48588	1.68399	4.03979	1.60774	1.50284	5.18918
	7b	CR3022	>50
	7c	CoVIC-021	>50	n/a	n/a	n/a	n/a	n/a	n/a	n/a	n/a	n/a	n/a		n/a	n/a	n/a	n/a	n/a		n/a	n/a	n/a	n/a		n/a	n/a
			IC50 (ug/mL)	Δ69-70	Δ144	Δ242-244	A222V	G261D	V367F	K417N	N439K	Y453F	S477N	T478K	E484K	F486L	N501T	N501Y	A570D		B.1.17	B.1.351	B.1.351 (no Δ)	P.1	B.1.429	B.1.617.2	4xM	5xM
	NTD-1	CoVIC-246	0.0140289	-1.22377	-1.08713	-10.907	1.33069	1.37515	-1.00102	1.09962	1.63797	-1.40819	1.37958	-1.46071	1.34184	-1.21246	1.18373	1.06467	-1.1342		-2.98203	-2.49187	1.57356	-4.83297	NN	NN	-1.33928	-1.13381
	NTD-1	CoVIC-247	0.0131017	1.4882	-5.22611	NN	1.01605		-1.54249	-1.01567		1.31876		-2.51		1.10324	2.04091		-1.07641		-41.2778	NN	-7.49	NN		NN	1.35	1.42
	NTD-2	CoVIC-245	0.00372576	1.60658	-778.9	NN	-1.07877	-3.9192	-2.68402	1.03798	1.76976	-1.04277	4.47902	-1.27262	1.08251	-1.10403	-1.31156	1.7533	1.25604		NN	-9.95	1.52664	-32.653	NN	-3.49	-13.7423	-9.12558
	NTD-3	CoVIC-20	0.0388466	-5.59806	-5.0861	NN	-1.27502	-4.03626	1.23162	1.02581	-1.68365	1.14804	-1.28813	-1.23753	-1.66477	1.48633	1.16197	-1.60731	-1.23434		-5.94203	NN		NN	NN	NN	-1.38709	-3.71292
